# Supplementary material for: Metabolomic Profiling Reveals Differences in Hypoxia Response between Far Eastern and Siberian Frogs
Source: Animals (Basel). 2023 Oct 27;13(21):3349. doi: 10.3390/ani13213349 (PMC10647746; doi:10.3390/ani13213349)
Supplement: Supplementary file 1 [file animals-13-03349-s001.zip › Supplementary Table S1.xlsx]

## Sheet: Heart
Suppl. Table 1. Metabolite concentration (in ng/moles) in hypoxic and control frog samples. RD, R. dybowskii; RA, R. amurensis. ND, not determined (near-zero concentration); NA, not available (absent).
Species		RD	RD	RD	RD	RD	RD	RD	RD	RD	RD	RD	RD	RA	RA	RA	RA	RA	RA	RA	RA	RA	RA	RA	RA
Sample		control	control	control	control	control	control	hypoxia	hypoxia	hypoxia	hypoxia	hypoxia	hypoxia	control	control	control	control	control	control	hypoxia	hypoxia	hypoxia	hypoxia	hypoxia	hypoxia
2,3-Butanediol		ND	ND	ND	ND	ND	ND	ND	ND	ND	ND	ND	ND	ND	ND	ND	ND	ND	ND	1683.72	426.648	682.874	534.645	516.83	343.787
2-hydroxy-3-methyl-butyrate		1.27112	4.18672	10.7387	2.34062	2.8816	23.7351	4.36419	9.28305	3.08028	5.20061	7.08557	8.82294	3.82403	8.45676	4.1986	7.40533	6.15854	4.51564	3.00115	5.39078	4.66234	4.13474	3.05934	1.36236
2-hydroxy-butyrate		2.86342	ND	5.02615	ND	ND	2.75148	13.6926	9.39757	3.24527	18.626	46.053	9.56771	ND	ND	ND	ND	ND	ND	ND	ND	ND	ND	ND	ND
2-Hydroxyisobutyrate		10.1288	6.74228	6.79303	10.9529	15.1262	15.2203	10.6636	9.89176	7.79803	13.0642	12.9074	18.4939	3.82403	8.45676	4.1986	7.40533	6.15854	4.51564	3.00115	5.39078	4.66234	4.13474	3.05934	1.36236
2-Hydroxyvalerate		2.05513	6.10223	7.87523	2.20243	3.25624	1.44183	131.139	44.4237	3.85754	31.1524	11.6047	21.3503	ND	ND	ND	ND	ND	ND	ND	ND	ND	ND	ND	ND
3-hydroxy-butyrate		7.89199	2.38688	8.22866	9.98371	12.7314	9.17791	30.4367	17.939	40.9863	16.0945	56.8413	90.3749	12.3851	3.70169	9.33724	9.79437	8.00047	2.04331	20.34	18.9643	14.2095	17.9719	25.3108	16.7972
Ac-Carnitine		43.8293	73.2385	39.042	58.7718	74.1957	47.8108	48.9192	101.571	40.0478	33.5677	37.9682	82.2768	ND	ND	ND	3.67855	14.4266	7.20638	18.0931	22.806	14.5632	15.5247	18.3924	16.8568
Acetoin		14.244	10.6593	12.3454	10.5054	12.3694	24.0718	6.74391	9.87555	15.2691	8.24208	7.10182	9.99256	NA	NA	NA	NA	NA	NA	NA	NA	NA	NA	NA	NA
Adenosine		16.3675	38.535	37.3014	57.8391	20.2262	40.4672	91.069	48.7576	22.5804	27.5823	56.4939	43.7398	27.99	5.71021	11.6641	10.0445	34.7099	7.67072	13.356	8.09964	41.6096	12.5262	28.4053	25.0238
Alanine		41.1314	46.5663	59.6969	123.086	136.929	122.865	615.937	527.781	650.155	664.053	601.638	567.24	100.992	58.9806	60.9077	112.904	117.018	138.842	546.504	540.677	429.13	797.185	727.924	843.667
alpha-aminobutirate		3.60447	3.91998	8.99191	10.5813	6.79538	3.6677	11.0296	4.36906	5.02702	8.05352	13.8928	5.94992	6.19794	ND	ND	ND	ND	ND	ND	ND	ND	ND	ND	ND
Asparagine		9.68566	23.2238	94.0545	69.3887	19.5719	44.1124	51.7177	44.93	65.6187	60.278	61.2714	29.7374	87.7067	58.4561	10.439	44.1023	39.6517	77.4983	55.6603	36.058	99.1023	78.5893	90.8639	68.8367
Aspartate		3741.6	3140.87	2176.91	3355.52	2168.66	1796.49	59.1783	71.808	75.7362	70.2883	73.5979	53.4024	949.202	300.075	273.677	348.467	115.964	328.652	12.4814	18.6868	5.70222	34.6725	88.123	20.6843
Beta-alanine		51.9949	44.3805	62.5165	42.5875	75.613	89.1321	75.8289	64.8885	41.7261	68.733	41.0941	49.9447	41.6167	30.2565	58.6544	28.0884	84.6093	49.9192	146.681	200.956	162.795	302.721	212.475	230.143
Betaine		223.901	286.218	191.401	325.651	218.072	250.389	311.582	270.783	137.23	139.352	284.168	254.939	74.7248	124.363	117.697	88.9686	88.3612	87.54	106.054	117.189	118.632	144.995	74.8404	114.842
Carnosine		1361.35	1605.42	481.205	1395.57	1586.09	1141.71	243.451	1757.88	876.885	309.646	559.453	2239.53	420.528	750.271	948.193	1559.01	1001.5	1244.42	914.145	469.96	360.941	707.321	883.341	710.159
Choline		108.345	150.844	125.949	175.565	121.898	193.125	270.714	216.589	217.383	271.479	283.28	193.131	34.932	17.79	47.5166	22.5868	61.577	19.2049	136.982	111.101	53.7817	96.3169	87.9449	35.7541
Citicoline		2.47187	67.412	8.28384	28.7319	13.3109	10.5976	30.3214	48.6215	10.7262	14.6946	26.6693	20.8375	ND	ND	ND	ND	ND	ND	ND	ND	ND	ND	ND	ND
Citrate		253.856	198.429	211.969	443.647	339.597	532.573	66.1669	221.709	120.936	165.62	36.1261	179.271	228.814	183.148	110.586	120.914	203.629	146.245	192.346	135.216	193.946	126.891	134.677	168.867
Creatine		3355.35	5696.85	5823.87	7053.22	4338.65	2268.67	5914.47	5019.25	1902.29	4758.43	4768.13	5354.41	2632.41	2486.96	2101.14	1452.54	2808.73	1838.65	2519.11	2579.82	2603.04	2702.73	2719.15	2617.63
Ergothioneine		ND	ND	ND	ND	ND	ND	ND	ND	ND	ND	ND	ND	46.0538	51.8601	84.1253	60.2687	87.9962	95.5964	67.4969	37.3305	58.706	80.5974	94.8728	70.5472
Ethanol		ND	ND	ND	ND	ND	ND	ND	ND	ND	ND	ND	ND	29.7707	16.9288	31.757	10.0968	14.1549	22.0916	73.9621	18.8706	52.5855	11.7362	12.5118	14.3683
Formate		43.3333	78.7354	49.2984	109.71	54.5681	32.8672	44.4472	89.4028	22.8362	51.8324	43.6611	68.5244	61.6962	38.7994	28.9188	60.0257	40.6966	55.9782	37.6919	31.9235	39.9603	41.7931	96.2094	38.3866
Fucose		38.6684	34.3815	42.9833	20.4627	44.7776	62.9282	28.9111	28.2999	32.2362	32.0431	33.7279	40.8925	ND	ND	ND	ND	ND	ND	ND	ND	ND	ND	ND	ND
Fumarate		7.21732	6.0067	9.03223	10.635	4.17023	15.1817	11.3076	18.21	7.05054	6.79373	19.3849	13.495	26.9047	18.8083	8.71647	9.74534	6.246	14.0309	2.96473	4.91095	6.65296	11.769	13.8779	20.5229
GABA		11.3704	10.226	20.5862	7.56534	8.2806	3.09044	10.2004	6.65114	16.2427	7.81261	12.439	14.3286	ND	ND	ND	ND	ND	ND	ND	ND	ND	ND	ND	ND
glucose		123.976	625.056	599.275	1025.2	482.191	162.078	3112.04	3770.38	130.89	2936.16	6075.43	4272.01	1106.87	912.694	462.044	1627.86	485.311	1020.77	2022.34	1925.58	1089.98	1509.86	1472.55	604.8
Glutamate		2327.92	1911.28	4984.53	2170.21	3108.93	1755.65	2778.62	3130.37	2979.05	3473.79	2740.02	1813.65	1445.77	1956.2	496.024	1068.1	786.299	1542.43	2125.44	1643.34	1034.38	1751.34	1132.9	1311.9
Glutamine		299.881	316.443	940.101	1294.83	353.503	325.163	440.111	365.983	384.479	295.282	678.226	246.48	304.613	234.904	85.371	181.482	159.746	246.319	300.546	351.711	239.014	554.431	654.14	614.638
Glycerol		47.4057	45.9388	105.551	84.9107	76.8109	79.0142	153.314	96.1212	69.9323	87.5043	161.841	147.309	ND	ND	ND	ND	ND	ND	2318.14	1877.33	997.671	1512.01	1672.41	1290.1
Glycerophosphocholine		5217.3	7079.54	7547.91	8061.62	6052.56	5557.66	6335.78	4810.75	3109.3	5606.63	6018.98	4135.84	3773.85	4687.23	4108.35	3507.96	4004.12	4239.34	2332.15	3530.92	2915.52	1976.3	2881.83	3179.72
Glycine		79.059	68.9987	87.2756	130.65	90.3919	134.477	110.155	115.845	138.19	128.259	101.937	117.582	113.46	165.514	101.674	153.366	116.932	116.725	ND	ND	ND	ND	ND	ND
GSH		ND	ND	ND	ND	ND	ND	ND	ND	ND	ND	ND	ND	317.582	404.811	265.46	272.944	179.552	176.607	265.237	313.198	212.987	236.478	399.408	237.404
GTP		20.5351	21.4315	14.032	29.3397	16.2873	8.47318	8.30205	14.7621	ND	ND	12.5163	10.5716	ND	ND	ND	ND	ND	ND	ND	ND	ND	ND	ND	ND
Histidine		40.9185	91.1422	74.1554	109.084	84.1321	53.0041	52.4756	31.6323	55.0765	48.4366	66.347	50.25	141.78	101.386	90.28	92.5657	155.926	144.99	154.741	118.998	160.044	96.0686	165.448	185.282
hypoxiaxantine		125.675	63.85	120.489	146.439	129.291	204.624	40.1644	59.2869	160.939	29.7247	55.2443	42.8789	NA	NA	NA	NA	NA	NA	NA	NA	NA	NA	NA	NA
Inosinate		4.65194	48.6034	6.46345	66.6011	27.156	8.87837	8.61734	8.73997	11.3267	6.09551	11.619	13.1565	97.2455	5.67533	0.940294	7.58634	72.0826	5.67385	13.0721	1.42845	76.6649	14.879	65.0034	41.1748
Inosine		21.3123	39.3526	54.5229	77.2123	10.2792	47.1161	106.633	62.1041	74.5918	38.8467	153.099	95.7594	28.2423	7.51923	8.65801	10.7773	16.4618	#VALUE!	24.1925	3.71255	69.4394	28.3706	37.8246	21.1849
Isobutyrate		12.737	8.59563	5.7511	10.5636	12.4221	12.5147	13.4554	11.8577	9.4592	20.409	14.9533	11.0101	6.59218	5.09236	3.38407	6.99543	5.56976	6.32737	6.5045	3.70355	6.80393	7.9944	7.42376	7.79849
Isoleucine		40.6994	28.9903	52.2703	41.4433	26.0767	32.1472	93.7986	86.0511	81.3475	91.0647	140.942	83.6761	31.3914	30.1616	7.83974	24.6171	17.741	23.7148	72.9666	64.7065	43.9265	90.7112	130.482	81.3855
Lactate		543.156	478.97	1196.04	946.854	965.221	947.085	20887.8	21035.2	18068.6	17452.3	22141.1	23446.6	1664.45	718.214	534.206	259.892	1080.72	662.025	3428.37	4938.49	3750.03	4390.44	5099.12	4485.15
Leucine		87.4032	68.0168	107.387	123.006	51.5113	116.155	201.73	175.041	152.653	208.13	330.977	161.056	127.891	60.9624	39.6584	46.4187	30.6911	31.5554	147.559	137.103	106.796	166.949	227.191	144.128
Lysine		1101.72	1707.97	732.522	1434.34	1374.23	828.378	233.078	216.138	1035.75	360.074	281.335	146.862	61.4467	48.6532	55.4438	80.0155	108.155	53.2271	230.898	309.151	141.348	234.04	282.708	205.402
Malonate		65.0267	66.8557	99.5893	95.3197	91.4812	72.4618	96.8984	88.4761	57.0293	84.8921	75.8984	92.0291	NA	NA	NA	NA	NA	NA	NA	NA	NA	NA	NA	NA
Maltose		94.8034	137.359	176.197	151.787	139.903	215.989	185.697	124.034	90.232	118.531	238.537	104.419	277.498	136.059	160.796	71.3661	204.754	121.94	131.662	118.59	110.752	157.586	151.366	147.969
Mannose		12.897	11.5967	20.5241	29.026	14.1671	8.89427	62.03	34.0635	ND	41.8515	82.6182	20.6943	27.7632	79.1704	3.49117	8.03594	21.7535	36.1895	16.5568	3.535	33.5178	30.0375	52.0304	17.1091
Methionine sulfoxide		4.1335	15.9812	7.38895	51.1326	10.5064	1.61868	23.254	13.5472	8.57958	12.0925	46.712	23.3911	ND	ND	3.93594	33.7198	42.1415	20.4717	ND	ND	ND	42.1492	27.4234	6.40614
N,N-Dimethylglycine		2.07829	2.68651	2.51047	6.04477	ND	2.861	ND	1.73172	4.37717	2.95057	3.44221	2.04549	ND	ND	ND	ND	ND	ND	ND	ND	ND	ND	ND	ND
N-Ac-Aspartate		162.907	7.45275	27.6325	101.962	9.00226	1.74882	148.423	437.729	183.382	64.6294	323.239	1.69729	NA	NA	NA	NA	NA	NA	NA	NA	NA	NA	NA	NA
N-Ac-Histidine		1164.54	2392.4	2642.99	1748.26	1322.24	1370.46	1048.08	1218.82	1170.52	1054.59	1138.82	646.651	1098.11	1088.12	981.711	1073.92	857.539	960.541	1402.86	936.561	1453.33	1004.32	996.302	1250.19
NAD		165.554	195.996	240.205	225.85	182.882	105.5	141.293	160.444	74.1627	146.797	129.094	150.704	80.9218	122.191	116.846	104.056	93.439	121.871	75.296	81.4908	49.1283	68.0534	66.0758	61.3683
NADH		ND	ND	ND	ND	ND	ND	ND	ND	ND	ND	ND	ND	ND	ND	ND	ND	5.93505	5.63236	53.2202	37.5718	24.2005	20.4239	41.1733	17.6559
Nicotinamide		17.2461	26.1243	15.8781	40.0603	18.1236	25.3937	33.5371	23.1756	19.6786	18.9897	39.4209	21.7792	ND	ND	ND	ND	ND	ND	ND	ND	ND	ND	ND	ND
Oxypurinol?		139.06	2.74239	177.393	6.71638	194.845	451.313	18.2946	39.7498	335.786	17.4316	22.2669	53.6944	ND	ND	ND	ND	ND	ND	ND	ND	ND	ND	ND	ND
Ornithine		NA	NA	NA	NA	NA	NA	NA	NA	NA	NA	NA	NA	175.832	200.393	134.514	137.117	133.894	96.7071	138.303	158.741	131.553	154.976	140.52	95.9528
Pantothenic acid		5.18618	ND	6.95264	13.9678	4.29306	ND	11.7532	10.0313	ND	9.46452	8.87463	1.47238	ND	ND	ND	ND	ND	ND	ND	ND	ND	ND	ND	ND
Phenylalanine		62.2355	63.2219	38.2027	57.4602	40.3761	31.9126	80.7262	81.7174	58.6571	83.5141	67.3207	78.5812	14.8685	11.5708	11.564	ND	ND	ND	118	69.6747	47.084	85.7312	118.165	105.603
Phosphocholine		171.709	287.209	255.182	237.97	283.789	267.003	172.837	129.533	133.12	155.687	84.6916	100.327	63.1445	40.5828	114.745	56.5233	123.113	50.7697	149.922	176.463	134.138	128.505	121.649	61.8805
Phosphocreatine		NA	NA	NA	NA	NA	NA	NA	NA	NA	NA	NA	NA	674.477	937.507	993.995	1113.08	656.02	1289.95	357.021	407.295	372.214	336.003	404.729	449.886
Putrescine		256.318	172.778	266.282	217.905	310.192	206.748	182.063	117.144	174.386	152.021	232.041	161.069	24.4211	21.3653	11.6124	9.97122	39.1916	21.347	55.0949	12.2479	23.6777	49.4724	73.3387	49.0319
Pyruvate		1.69112	3.06763	3.04149	0.90145	4.43607	3.32973	8.07713	5.15939	8.15601	6.3515	8.93486	4.32231	11.3077	13.3582	7.45344	9.01554	5.59282	5.72146	11.1994	7.89246	8.81718	4.82302	9.23985	8.78272
Sarcosine		7.37154	13.2064	9.73987	17.3845	8.3227	6.82239	18.168	11.2328	8.30443	17.6663	13.6182	7.56817	3.25866	0.510752	0.520032	ND	ND	ND	13.9495	7.87428	3.25215	16.7123	13.6	10.2464
Scyllo-inositol		116.118	159.351	116.615	58.492	145.488	86.3012	112.261	45.2138	25.6792	122.709	127.78	112.112	13.1966	16.884	17.2524	18.0263	10.1528	11.1066	17.3492	6.96454	15.2451	20.924	21.0999	14.0394
Serine-phosphoethanolamine		6351.04	6865.1	5682.91	12126.2	6233.48	5789.36	6484.84	5846.36	4746.22	5684.37	6410.32	6049.94	1661.29	1682.62	1549.71	863.701	1577.65	1457.32	1146.9	1421.89	1092.64	956.43	1098.46	1155.65
Succinate		103.443	32.0945	54.0934	55.5574	37.025	40.7707	398.232	406.008	330.806	344.244	570.523	341.085	40.7993	22.4069	13.3383	15.3288	53.1446	18.3637	165.268	91.3262	94.8537	180.484	156.066	99.0747
Taurine		2251.5	2977.01	1929.83	3593.86	2168.2	2212.03	3128.18	2733.9	1240.66	1243.01	2628.3	2694.96	1111.11	1948.65	1545.62	1103.37	976.162	1165.83	1457.26	1219.59	1652.15	1922.52	871.971	1665.63
Threonine		100.935	146.643	90.3793	198.524	46.6115	139.004	142.839	100.994	101.049	125.11	142.216	90.175	268.985	255.943	94.7764	203.707	106.539	75.5232	187.404	192.33	137.544	278.449	240.227	193.505
Tryptophan		ND	ND	ND	ND	ND	ND	ND	ND	ND	ND	ND	ND	46.1055	29.5574	ND	ND	ND	ND	13.1185	ND	22.7507	ND	ND	ND
Trimethylamine		12.9257	3.67684	9.01115	4.17907	23.7368	23.6779	ND	5.56336	12.1031	4.96947	1.6517	8.55268	ND	ND	ND	ND	ND	ND	ND	ND	ND	ND	ND	ND
Tyrosine		5.7904	3.99709	7.91556	16.5457	8.18398	4.48035	46.5814	28.6235	9.38469	24.8717	29.0755	20.8769	19.4647	16.1318	14.1175	18.3184	13.7904	9.76015	93.3324	60.4523	52.4324	86.2849	105.325	75.2599
Uracil		12.4578	4.55168	7.97574	3.88165	5.88175	9.88786	26.5998	16.7166	6.84752	18.2339	47.4625	29.8302	ND	ND	ND	ND	ND	ND	ND	ND	ND	ND	ND	ND
Valine		91.1322	61.8725	91.6487	85.6091	53.3656	96.6913	133.85	127.659	119.307	144.064	219.232	118.659	44.1568	61.4647	19.4489	43.6454	28.7759	32.9698	98.9865	80.027	71.0676	140.888	172.843	125.242

## Sheet: Liver
Suppl. Table 1. Metabolite concentration (in ng/moles) in hypoxic and control frog samples. RD, R. dybowskii; RA, R. amurensis. ND, not determined (near-zero concentration); NA, not available (absent).
Species		RD	RD	RD	RD	RD	RD	RD	RD	RD	RD	RD	RD	RA	RA	RA	RA	RA	RA	RA	RA	RA	RA	RA	RA
Sample		control	control	control	control	control	control	hypoxia	hypoxia	hypoxia	hypoxia	hypoxia	hypoxia	control	control	control	control	control	control	hypoxia	hypoxia	hypoxia	hypoxia	hypoxia	hypoxia
2,3-Butanediol		ND	ND	ND	ND	ND	ND	ND	ND	ND	ND	ND	ND	ND	ND	ND	ND	ND	ND	951.822	1696.75	633.332	300.102	426.501	1314.92
2-hydroxy-3-methyl-butyrate		14.1157	ND	21.2285	ND	3.28119	25.0207	ND	3.22413	ND	10.3012	7.08249	ND	ND	ND	ND	ND	ND	ND	ND	ND	ND	ND	ND	ND
2-hydroxy-butyrate		8.34006	5.05342	4.94926	7.54383	10.1892	5.37064	10.336	5.11336	6.59456	5.32388	16.6261	ND	ND	ND	ND	ND	ND	ND	ND	ND	ND	ND	ND	ND
2-Hydroxyisobutyrate		3.20627	4.18168	2.31951	4.21903	4.48242	4.60637	3.55812	8.34244	8.82691	15.3007	13.6988	11.8266	4.0844	3.45334	5.17599	5.32129	5.55026	4.42584	2.87619	2.06726	4.49605	1.11293	2.39097	2.28959
2-Ketobutyric acid		6.54791	6.94729	5.79138	14.6096	15.6592	6.75022	11.6463	20.7584	23.7089	5.09734	27.0334	23.6664	7.56821	5.93948	3.43817	9.90566	5.41733	5.5005	9.30586	6.6455	4.19022	15.6442	4.16423	8.98833
3-hydroxy-butyrate		5.43007	20.5759	12.3866	15.9344	13.8689	6.08602	16.2468	10.2507	5.48288	31.7042	61.414	108.508	11.8555	8.66584	10.6516	5.54875	17.2126	13.9235	10.3645	18.6875	18.2225	17.0184	15.948	14.3681
Ac-Carnitine		7.25737	17.8469	8.57077	5.16626	7.03765	7.76012	20.0958	20.1496	27.8311	4.92279	22.9824	39.6809	7.74872	16.9088	22.1678	16.1898	6.27863	13.4212	8.80946	9.47376	7.34892	12.6675	9.0092	7.69388
Alanine		324.744	252.824	325.122	247.072	453.71	288.017	2114.12	3917.38	2426.82	2384.01	2746	2778.48	213.04	146.201	52.8926	204.733	138.002	354.619	2665.56	2850.54	2830.36	5464.98	4103.03	5054.95
alpha-aminobutirate		31.3956	30.1566	47.9143	23.8351	17.6803	24.4714	38.6311	29.0896	12.2509	20.1646	48.1866	12.4414	6.5594	8.18319	11.4556	19.972	5.41861	8.55862	10.427	8.71763	9.7893	26.1492	10.5898	12.9276
Asparagine		249.392	153.98	580.599	147.712	103.137	211.383	144.015	162.151	157.037	195.232	218.893	163.665	48.4464	94.4095	74.9984	98.4756	58.0963	69.8286	159.281	115.529	103.156	320.857	169.594	182.786
Aspartate		226.219	496.657	1722.85	1089.38	821.579	840.144	217.552	446.483	262.811	153.723	198.892	215.024	261.723	501.971	648.299	427.434	192.736	193.017	155.932	154.343	149.688	238.163	168.199	207.564
Beta-alanine		71.9534	124.972	63.15	131.085	99.2409	115.474	672.603	643.331	508.116	607.078	564.512	505.443	24.1624	21.0737	39.8137	23.2336	30.352	13.092	176.632	122.407	75.9329	338.644	235.089	156.179
Betaine		115.864	205.224	177.533	325.445	21.7292	78.4827	54.8274	172.885	52.2837	74.4918	246.673	19.3892	67.0416	21.4544	49.2432	37.1905	51.8512	56.9876	35.7125	35.7058	33.608	68.5778	26.299	29.6038
Carnosine		2673.59	1820.43	477.815	355.777	1022.7	2352.19	134.583	533.917	1699.53	962.817	632.709	1221.5	394.811	589.585	358.738	714.391	253.846	309.578	319.256	350.763	346.245	338.871	383.519	386.667
Choline		241.427	347.165	144.671	105.696	136.277	200.897	205.77	201.32	142.615	190.044	205.578	124.406	70.9444	70.2605	25.3373	74.6817	57.049	43.7407	45.19	37.6337	27.2852	54.873	48.0431	36.2213
Citicoline		63.6766	83.5763	94.7089	116.398	215.876	43.4615	206.842	91.1823	154.581	73.0435	93.8668	158.234	NA	NA	NA	NA	NA	NA	NA	NA	NA	NA	NA	NA
Citrate		138.03	165.011	354.54	316.779	174.632	102.306	184.317	152.495	108.367	91.2882	193.534	115.245	29.1182	198.664	190.458	54.6725	180.92	399.873	288.13	293.96	193.324	270.642	281.891	279.631
Creatine		856.431	582.81	737.431	994.074	782.77	692.572	1140.89	1166.32	945.857	418.492	960.25	600.38	792.89	674.958	273.531	537.539	936.253	641.721	1314.71	1321.44	993.098	1467.52	1608.37	1150.54
Formate		82.0922	68.9239	66.9121	61.254	35.5772	45.3435	56.0498	43.805	32.2792	50.0663	57.5902	56.196	21.2211	21.122	15.061	39.8299	32.659	21.3437	14.2757	19.6183	15.2513	62.5396	31.209	28.8749
Fucose		46.6256	81.3034	57.3329	63.982	30.9766	54.386	58.8786	45.2562	38.4047	50.855	63.9558	45.3317	ND	ND	ND	ND	ND	ND	ND	ND	ND	ND	ND	ND
Fumarate		28.3027	42.3912	95.4256	70.8782	63.549	63.23	29.7788	22.8961	16.4346	35.0019	39.5563	21.7425	66.5621	169.16	90.6338	86.9829	54.7048	57.6602	21.842	31.541	29.2039	25.8004	17.5475	22.9771
GABA		59.19	23.6625	78.8803	38.3626	51.6497	40.341	40.6397	50.6046	28.6308	43.187	62.5575	62.6281	16.4648	13.8918	22.4245	25.2287	17.7351	12.8366	18.4724	28.7699	11.0048	61.0665	28.8985	28.0603
glucose		747.856	883.059	1854	1230.6	2089.41	547.321	4062.21	3677.7	3435.32	580.212	12546.9	12896.3	555.169	1582.08	791.011	1473.83	888.473	2577.7	2697.61	3736.11	1638.34	2326.96	2091.51	1500.86
Glutamate		1212.08	1355.76	2782.27	2062.39	1476.16	1673.1	2678.54	2445.63	1723.19	2432.29	4532.25	1404.69	968.639	2213.28	1258.14	1610.45	691.683	981.439	2791.1	3551.66	3349.16	4119.49	3995.34	4079.81
Glutamine		298.272	373.353	540.056	374.559	266.368	362.54	642.612	612.341	535.107	379.364	920.466	502.976	102.672	105.361	59.5664	96.8143	113.511	108.034	668.61	765.91	554.356	2042.4	1642.23	1372.25
Glycerol		56.4563	14.1804	36.8054	58.8086	26.5567	30.5379	220.938	118.892	76.1743	111.895	231.867	115.962	ND	ND	ND	ND	ND	ND	1645.96	2099.97	870.796	1396.81	1438.22	1280.36
Glycerophosphocholine		3355.16	2633.31	3963.74	1711.19	3513.83	1255.22	2543.47	1008.95	1565.16	1383.86	1919.6	2711.37	1722.63	2430.69	779.773	1742.43	1380.55	1913.58	1509.13	1111.06	824.374	1176.06	685.949	837.757
Glycine		469.432	393.067	316.207	689.121	348.111	469.791	747.959	924.097	613.323	602.091	918.858	683.55	693.343	301.006	1241.67	1288.52	669.461	539.388	ND	ND	ND	ND	ND	ND
GTP		66.5316	75.4546	78.0345	79.2115	58.7807	17.9962	73.6219	44.8752	19.4186	29.1262	54.786	49.611	ND	ND	ND	ND	ND	ND	ND	ND	ND	ND	ND	ND
Histidine		115.446	169.009	81.42	13.3848	89.0931	170.88	199.46	144.359	121.517	36.7039	250.39	154.809	60.4219	65.2772	33.353	65.423	68.37	53.9849	273.66	258.385	286.542	442.709	316.789	320.805
hypoxiaxanthine		17.8267	62.4453	29.9828	9.69473	ND	26.9666	62.4647	50.256	34.231	106.415	74.9925	74.2332	NA	NA	NA	NA	NA	NA	NA	NA	NA	NA	NA	NA
Inosinate		64.4988	31.0429	29.4681	26.8475	31.737	13.9512	111.029	75.1277	33.7194	19.4757	99.1266	74.5215	16.8631	12.9572	4.4079	26.774	10.635	6.23631	28.0897	13.3033	15.521	7.59756	12.2276	14.0913
Inosine		68.0637	44.6465	47.6858	44.5603	23.8354	23.1087	70.2344	46.3441	33.2547	23.6865	81.2986	68.1657	4.12273	0.775865	1.33744	4.71448	1.00939	4.81321	9.43609	3.48053	5.82754	3.46301	4.62937	7.22146
Isobutyrate		10.0313	5.08903	3.45565	10.7497	11.4567	15.1176	13.6768	10.2964	10.5382	6.62527	11.9271	7.0274	3.0002	3.3351	2.75958	6.07822	3.0919	3.64101	2.4893	2.63592	3.81536	6.47969	3.83038	1.98527
Isoleucine		95.3698	70.6028	73.1043	55.9167	45.9099	88.0265	127.253	116.498	102.675	91.7046	179.765	127.426	13.9132	18.7802	19.0844	24.15	18.5158	20.1686	58.7597	62.2106	35.4714	100.834	92.0643	68.2037
Lactate		352.706	296.114	398.935	269.694	570.156	262.72	9474.7	8670.4	10397.5	13448.8	9158.55	9027.44	209.198	104.193	58.646	116.447	187.265	363.514	1250.18	2580.01	1845.34	1791.14	2068.34	1666.59
Leucine		211.646	186.247	160.778	153.121	100.563	222.858	287.129	275.058	227.862	151.913	402.093	223.988	28.3403	44.0524	43.0125	55.8013	30.7381	37.9431	113.589	141.662	86.229	162.004	164.244	132.984
Lysine		424.717	277.632	405.958	337.994	245.421	521.676	395.959	462.404	323.947	441.752	595.183	342.572	53.8769	58.2212	53.7991	53.0472	63.28	49.9573	151.091	163.038	80.766	443.95	276.708	150.421
Maltose		114.669	54.6091	106.17	108.929	52.5885	114.101	89.0948	68.2963	83.4448	84.9119	200.187	143.084	84.7855	109.19	36.9405	62.3384	85.0226	23.2297	56.5678	45.6527	31.1395	220.834	91.3435	176.665
Mannose		27.5657	59.0904	81.0535	69.7669	108.597	30.1166	81.091	73.8452	73.8133	6.52886	67.7503	168.868	138.662	167.411	90.7396	39.1347	75.4807	141.156	207.658	208.69	111.905	50.7507	24.3032	44.0879
Methionine sulfoxide		62.687	26.49	42.1475	59.3147	45.9046	28.2792	103.753	67.7197	61.4615	33.2986	76.0049	59.451	2.21355	3.65043	5.70661	4.37001	ND	ND	2.93438	4.02758	4.36262	8.28634	8.59724	8.24678
N,N-Dimethylglycine		17.5361	32.6736	13.3787	34.9315	9.85076	17.4347	9.96896	35.003	13.2705	10.644	17.8791	14.5651	ND	ND	ND	ND	ND	ND	ND	ND	ND	ND	ND	ND
NAD		241.123	258.762	300.273	479.331	514.597	257.102	207.181	213.935	183.811	89.4949	230.731	288.784	134.474	116.162	103.475	162.099	176.451	143.44	15.3579	18.0583	11.1919	10.3156	16.8307	26.8179
Nicotinamide		42.051	16.0918	37.1096	21.487	18.7057	25.7356	52.8409	18.1728	18.5513	28.0099	28.3264	19.3602	ND	ND	ND	ND	ND	ND	ND	ND	ND	ND	ND	ND
Ornithine		ND	ND	ND	ND	ND	ND	ND	ND	ND	ND	ND	ND	158.965	147.601	156.054	124.09	91.0137	77.2394	179.045	118.032	82.2054	288.489	172.611	111.324
Oxypurinol		130.507	271.888	104.039	29.0748	ND	75.3696	87.426	106.116	93.303	233.866	295.596	224.053	ND	ND	ND	ND	ND	ND	ND	ND	ND	ND	ND	ND
Phenylalanine		110.999	95.3764	64.7586	63.5589	51.6368	60.6288	134.276	108.001	96.828	88.3002	101.727	108.742	8.1329	7.79445	7.25646	ND	ND	ND	87.4063	82.9371	63.2907	99.6232	96.5949	88.1749
Phosphocholine		843.295	3761.01	1428.51	1214.68	3135.04	2125.29	1821.54	2077.53	1614.34	431.892	1675.06	1752.52	976.396	811.178	479.454	969.222	750.434	685.501	607.337	680.511	388.81	779.679	369.01	495.278
Putrescine		1800.29	2236.32	2523.11	2385.69	2480.1	956.341	1683.89	1553.95	1170.41	1601.53	2834.02	1832.24	136.704	203.809	98.3429	126.726	140.77	153.431	177.734	122.334	107.067	272.267	126.406	141.644
Pyruvate		4.40473	6.46883	4.09268	6.97884	5.57725	5.70243	8.48403	7.12416	7.78518	8.33298	9.89005	6.27172	35.5149	16.4539	18.2536	10.3385	15.5042	15.2078	7.35399	0.994878	1.5704	11.9291	9.71879	10.415
Sarcosine		40.4144	98.1467	45.3841	67.4087	64.5543	43.8133	34.3638	104.809	30.4576	35.5014	80.0703	59.0691	14.3012	8.08432	9.43843	15.0757	7.89173	6.30176	51.6604	25.3992	22.7631	92.4765	82.2375	74.3271
Scyllo-inositol		109.973	114.117	35.5632	45.9776	76.1762	79.3212	52.216	57.8688	28.2236	13.6372	115.162	66.4237	5.96328	14.2747	8.36923	9.94953	8.25373	6.13126	6.90364	5.62341	6.02036	10.891	11.0045	9.375
Serine-phosphoethanolamine		4206.21	3810.66	3533.29	7077.75	3738.83	3841.91	4974.43	4940.23	2591.69	2721	4969.51	3999.52	640.928	654.964	548.323	749.103	688.175	695.578	290.427	330.105	217.67	547.785	365.653	269.054
Succinate		124.8	110.761	129.692	145.934	108.31	87.0492	375.076	293.458	248.349	442.975	447.753	344.666	50.4667	94.7591	53.9256	55.0374	50.6221	71.4143	347.879	281.728	416.76	228.369	251.166	313.022
Taurine		176.691	445.442	325.296	136.035	198.69	145.762	333.404	158.107	67.0561	127.199	594.25	270.129	961.878	299.767	652.549	467.782	616.561	805.307	397.244	389.324	420.863	690.795	176.635	324.122
Threonine		229.604	433.805	120.292	216.384	194.545	257.998	459.125	566.589	329.023	189.412	509.977	286.843	166.915	486.979	424.054	462.147	139.36	237.759	552.28	637.863	452.663	1390.02	767.111	1080.55
Trimethylamine		10.3233	10.8506	7.39875	11.6024	21.1981	18.6056	8.93137	13.8753	14.205	11.4658	6.39258	13.7758	ND	ND	ND	ND	ND	ND	ND	ND	ND	ND	ND	ND
Tryptophan		22.9395	13.4086	52.5924	30.3547	51.2784	26.5007	51.647	6.572	12.4403	25.4959	46.9964	33.1361	10.2214	ND	10.8125	ND	ND	ND	20.3528	16.0134	17.6613	ND	ND	ND
Tyrosine		18.2147	14.8916	37.5643	43.5242	37.1696	14.8602	116.997	72.7093	47.8162	26.8001	71.3151	54.3336	9.33591	9.03128	9.98734	15.9557	5.82641	10.4761	76.7515	62.734	45.7228	80.5895	95.3599	86.4112
UMP		114.484	221.109	66.8996	74.4159	47.9097	79.8795	59.8283	53.1159	57.6309	21.128	30.4447	67.497	ND	ND	ND	ND	ND	ND	ND	ND	ND	ND	ND	ND
Uridine		39.4316	61.178	29.6899	22.3966	ND	29.1701	8.99624	ND	4.49418	4.56629	ND	17.4242	ND	ND	ND	ND	ND	ND	ND	ND	ND	ND	ND	ND
Valine		198.518	155.251	138.411	122.921	114.708	211.439	221.133	188.498	172.446	151.724	274.227	178.485	32.2525	38.0285	44.3258	48.0766	41.1706	40.1516	86.0345	86.8941	57.107	142.5	140.886	96.1332

## Sheet: Brain
Suppl. Table 1. Metabolite concentration (in ng/moles) in hypoxic and control frog samples. RD, R. dybowskii; RA, R. amurensis. ND, not determined (near-zero concentration); NA, not available (absent).
Species		RD	RD	RD	RD	RD	RD	RD	RD	RD	RD	RD	RD	RA	RA	RA	RA	RA	RA	RA	RA	RA	RA	RA	RA	RA
Sample		control	control	control	control	control	control	hypoxia	hypoxia	hypoxia	hypoxia	hypoxia	hypoxia	control	control	control	control	control	control	hypoxia	hypoxia	hypoxia	hypoxia	hypoxia	hypoxia	hypoxia
2,3-Butanediol		ND	ND	ND	ND	ND	ND	ND	ND	ND	ND	ND	ND	12.0283	73.825	23.6919	46.3988	19.8164	67.8078	1095.17	812.494	999.379	1395.95	883.626	1034.78	728.916
2-Hydroxyisobutyrate		34.4001	8.47847	9.21915	34.1222	13.5406	14.9796	15.4343	33.1919	20.2355	20.004	18.5485	24.035	18.4279	32.4814	29.4982	16.6089	11.9349	19.4733	23.5755	19.46	28.2963	23.3318	20.8197	10.5361	15.8695
Acetoin		179.527	43.0689	102.66	289.113	123.842	67.5027	44.6353	196.954	125.818	126.343	112.31	144.563	112.617	171.235	129.927	103.507	53.9481	89.4127	121.983	78.1336	101.989	93.7944	129.82	62.1213	80.8427
Alanine		515.009	279.109	434.756	692.769	867.034	387.03	1388.06	1585.6	854.692	1465.19	1235.42	1464.64	969.334	743.175	665.892	550.64	786.007	727.074	652.016	867.645	719.734	1139.34	494.513	719.377	498.516
Aspartate		780.648	915.721	960.101	ND	372.041	893.827	115.083	1.5328	62.5961	112.485	143.203	104.723	595.097	563.494	710.841	490.61	542.733	79.2612	ND	180.149	313.598	27.347	189.35	129.497	126.397
Beta-alanine		16.6223	99.3485	115.815	126.828	111.284	113.076	128.407	126.587	7.60877	108.133	92.5486	53.6454	100.694	196.784	113.239	103.92	116.268	153.61	126.773	139.147	202.939	166.352	195.72	212.784	84.6134
Carnosine		1523.48	1954.53	1319.71	1494.38	1423.49	1446.75	1529.75	1375.06	843.516	1258.72	1085.29	1386.9	1322.66	2237.05	1118.43	1998.36	2612.46	2561.96	1475.18	2310.12	2565.69	1717.26	1405.51	1999.72	1805.77
Choline		969.753	980.06	472.896	1356.56	1153.82	907.334	549.025	459.392	210.377	350.5	223.743	610.895	1211.83	1207.93	854.654	1484.58	1178.06	1950.17	1336.3	1693.47	1564.32	1444.7	1101.46	967.4	1847.97
Citramalic-Citric		2171.48	2389.56	3045.95	2538.21	3125.46	2658.74	2120.95	2419.44	1409.66	2407.57	1699.07	2242.5	2870.8	3165.11	2823.03	2684.33	2656.83	2486.31	1871.4	1803.79	1746.24	2072.24	2055.01	2080.97	1649.45
Creatine		8779.13	9769.05	8137.17	5774.96	7321.92	10921.4	7804.56	6712.61	4539.59	5695.38	5366.98	8958.77	6938.56	8442.65	4708.97	7418.54	6927.2	5767.33	2606.68	5509.3	7352.03	6493.82	5316.48	5373.67	3670.56
Formate		152.188	65.768	62.9118	240.227	174.874	139.305	47.3747	172.95	143.543	89.429	147.916	127.578	258.354	191.366	199.579	272.127	127.009	220.046	201.481	166.754	147.236	162.054	272.259	63.2724	129.199
Fucose		429.132	97.9698	186.192	603.695	278.309	199.858	125.84	569.782	335.372	350.069	279.607	401.271	327.495	425.467	343.714	271.986	168.645	232.028	389.679	273.65	289.998	241.22	299.385	160.114	237.144
Fumarate		14.6155	21.7382	27.1784	58.0571	43.9132	27.8154	18.8639	41.5262	20.3012	5.37446	29.9398	0.138978	36.2535	24.444	35.9031	30.7943	38.4483	61.1698	36.7074	45.7532	48.0078	52.8325	40.2856	25.1616	33.6079
GABA		2409.37	2680.36	2854.39	1293.45	2126.64	2313.42	3417.78	2918.26	2115.5	2424.68	2308.13	3302	2208.52	2477.44	2379.88	1807.54	2272.6	1785.32	3266.91	3475.25	4139.38	5286.35	4279.57	4324.56	1801.87
glucose		207.252	111.335	152.991	3391.46	1452.61	443.499	263.274	1876.24	439.298	841.769	1270.15	919.739	632.014	248.627	310.105	705.362	278.53	1141.65	399.643	291.225	49.6963	925.622	24.7267	223.532	168.938
Glutamate		5392.62	5811.32	7144.17	5062.44	6677.45	5783.24	3585.73	4516.75	2404.21	4430.13	3144.06	3553.66	7213.47	7108.77	7379.28	5697.65	6788.87	4907.07	4192.85	4353.94	5125.64	5524.03	4233.2	4517.94	2955.51
Glutamine		3006.98	3407.71	3909.58	3113.77	4887.4	3808.97	2689.67	3517.17	1434	4065.92	2538.53	2641.12	4264.94	4260.51	4626.61	4047.76	4477.33	3339.06	2924.13	2099.9	3219.71	3300.54	2257.16	2266.03	2065.05
Glycerol		81.7695	34.6107	118.222	476.719	278.103	154.56	353.185	256.366	313.825	339.159	286.302	379.427	241.326	133.202	146.961	88.689	165.777	479.248	1376.72	1106.86	1172.91	1726.89	1442.96	1118.05	1072.52
Glycerophosphocholine		1624.87	1501.27	1521	805.626	1295.07	1443.63	1373.45	1005.22	652.842	887.361	873.854	1496.24	2295.98	2616.17	3368.15	1391.9	1939.29	746.174	1429.06	1710.69	2520.59	2613.88	1788.98	1654.62	901.813
Glycine		579.847	1385.67	392.819	359.974	308.486	1194.35	1274.3	1623.57	268.632	314.049	239.699	939.738	448.321	1009.37	719.687	1642.2	1151.8	1737.88	438.112	1709.07	1273.16	710.233	832.314	689.585	1389.04
Hypoxiaxanthhine		67.0122	79.2706	96.9416	335.031	160.549	54.1762	221.494	124.393	295.294	93.1569	176.374	165.799	105.226	188.503	174.941	217.793	134.515	103.443	162.867	164.939	232.867	148.405	159.923	117.583	83.3542
Inosinate (IMP)		70.2947	16.0336	49.5074	447.865	148.708	92.0671	19.0581	ND	44.1613	ND	ND	ND	179.099	34.5127	10.6553	31.1653	21.168	56.8672	ND	102.225	19.5292	44.2731	ND	ND	15.734
Inosine		47.0373	35.3556	55.976	414.788	263.636	95.9259	61.8721	192.486	81.3102	107.396	58.5243	57.1926	38.4155	61.0423	ND	ND	ND	112.076	72.7129	56.347	20.1581	130.564	80.7737	23.915	13.568
Isobutyrate		ND	6.59307	13.4587	21.8274	10.6053	16.3449	9.99099	6.79985	ND	27.0607	14.0192	19.0846	6.02213	ND	ND	ND	ND	ND	14.2445	ND	5.51093	8.76932	4.19665	7.34952	8.35065
Isoleucine		126.595	26.4807	79.9705	24.9738	74.6042	44.7862	131.76	101.409	92.5141	137.479	169.431	180.281	49.0364	ND	40.0057	8.09159	18.4919	29.5098	143.418	86.0022	168.853	178.364	181.389	192.026	48.435
Lactate		6203.23	4264.75	4667.48	6437.03	6384.85	4634.02	28736.5	26889.2	23452.7	28004.2	27079.6	36901.2	5433.17	4853.36	4139.21	6185.92	5553.38	10911	10830	10805.7	10828.5	12066.9	8530.5	8420.89	9281.24
Leucine		54.043	95.0377	79.0801	27.4364	66.9048	116.215	253.217	280.954	201.638	303.66	322.492	222.09	99.8127	35.8498	67.7899	12.6801	81.2349	42.3221	170.112	150.688	226.609	222.839	233.661	228.587	123.183
Malonate		46.2911	79.3375	71.9524	56.4174	52.4034	89.6219	105.958	71.8956	39.1998	84.1133	88.109	105.766	68.378	46.6172	64.4662	123.13	53.8351	80.3938	96.283	69.3463	72.198	84.8467	95.6119	62.7476	104.749
Myo-inositol		8620.84	8552.1	10713.3	11594.4	11752.5	8310.26	7262.38	10812.3	7293.41	10011.2	7106.62	7864.05	7403.26	6751.7	7607.51	4742.05	6408.13	3381.23	4517.01	5224.8	7417.15	7625	5378.75	5051.78	2866.99
N-Ac-Aspartate		94.3387	96.1168	72.7939	33.896	64.9165	91.0465	78.4757	27.2403	65.9536	71.3433	107.454	77.2073	59.2744	42.2646	12.5621	57.1065	39.624	66.4333	31.9464	72.2963	46.5352	29.2369	70.8922	43.4156	62.8152
NAH		1667.15	1918.96	2152.14	2651.47	3261.48	1880.32	2081.39	3117.43	2986.31	2677.68	3159.8	1788.37	2033.18	2163.79	1551.81	1175.62	2947.52	1274.88	1864.01	2307.63	2310.45	3270.64	1372.14	1986.97	1098.49
Nicotinamide		77.9225	62.2507	79.204	363.66	61.8537	86.1306	68.4489	ND	29.8792	ND	42.1825	14.8209	23.1112	135.83	57.0288	8.48339	112.252	103.107	58.0637	93.5932	84.1076	115.855	110.308	99.3675	66.0734
Phosphocholine		1606.25	1665.3	2159.23	2005.36	2615.22	2328.92	1331.39	2046.25	1341.43	2038.21	1493.33	1590.4	1428.73	1564.24	1681.64	1233.03	1520.66	1266.28	884.621	1012.92	1066.65	1258.28	1347.92	1302.03	673.078
Putrescine		557.177	349.917	427.171	719.67	551.761	358.385	334.386	691.919	512.482	448.803	507.92	561.445	312.286	508.164	436.641	486.785	342.45	587.285	398.013	344.664	301.055	309.47	367.44	343.951	372.445
Scyllo-inositol		483.846	519.034	739.221	358.424	542.881	486.163	497.568	445.472	315.174	550.1	546.697	497.837	173.743	122.02	162.346	244.161	412.198	288.262	605.856	252.857	145.501	254.564	409.719	496.379	134.975
Serine-phosphoethanolamine		5632.84	5396.1	6526.1	10437.2	9650.58	6104.38	7188.47	7626.23	4773.76	6472.89	5126.2	5822.96	7232.79	6404.85	8331.71	7119.56	6836.08	5874.5	7093.78	6998.09	6649.07	7861.5	6369.52	6317.71	5133.7
Succinate		138.909	94.8009	102.399	179.912	147.229	107.795	163.19	283.923	220.011	277.136	277.706	184.138	188.656	120.106	107.82	115.498	114.94	223.128	466.683	274.757	347.506	308.376	354.438	310.218	256.966
Taurine		569.857	506.074	503.536	334.839	377.862	241.246	280.311	474.004	612.27	401.414	939.272	422.173	278.06	133.95	234.804	287.144	316.271	249.14	328.716	220.997	391.135	357.891	263.157	315.517	175.023
Threonine		37.719	195.176	135.132	433.998	290.595	195.453	220.538	93.3877	213.741	123.59	79.5995	33.8538	190.066	19.3919	82.8031	99.9701	64.9768	249.461	203.049	69.6625	39.8639	347.703	132.242	96.8196	70.5648
Valine		130.717	97.2581	114.343	118.453	74.1708	104.335	193.526	308.903	181.967	275.011	231.723	271.85	75.1413	156.329	94.4938	47.0815	65.5453	57.5181	213.682	179.64	262.443	238.15	241.834	266.83	110.211
Xanthine		356.4	139.236	158.639	608.574	182.277	137.657	125.111	496.408	238.01	276.888	196.996	350.197	201.13	279.384	221.601	176.311	109.979	163.402	209.138	148.596	190.76	187.916	170.024	99.4898	136.964
